# Supplementary material for: The Osgin Gene Family: Underexplored Yet Essential Mediators of Oxidative Stress
Source: Biomolecules. 2025 Mar 13;15(3):409. doi: 10.3390/biom15030409 (PMC11940746; doi:10.3390/biom15030409)
Supplement: Supplementary file 1 [file biomolecules-15-00409-s001.zip]

Archive with 1 entries (1 files):
- biomolecules-3482307-supplementary.pdf
